# Supplementary material for: Uptake of extracellular vesicles into immune cells is enhanced by the protein corona
Source: J Extracell Vesicles. 2023 Dec 20;12(12):e12399. doi: 10.1002/jev2.12399 (PMC10733601; doi:10.1002/jev2.12399)
Supplement: Supplementary file 2 — Supporting Information [file JEV2-12-e12399-s003.xlsx]

## Sheet: Tabelle1
Accession	Protein
P60709;P63261	Actin_ cytoplasmic 1
P62330	ADP-ribosylation factor 6
P06733	Alpha-enolase
P50995	Annexin A11
O43866	CD5 antigen-like
Q00610	Clathrin heavy chain 1
P10909	Clusterin
P12109	Collagen alpha-1(VI) chain
P01024	Complement C3
P0C0L4	Complement C4-A
P0C0L5	Complement C4-B
Q9BXR6	Complement factor H-related protein 5
Q6PKX4	Docking protein 6
P02671	Fibrinogen alpha chain
P00738	Haptoglobin
P0DMV8;P0DMV9	Heat shock 70 kDa protein 1A
P07900;Q58FG0	Heat shock protein HSP 90-alpha
P0C0S8;Q16777;Q6FI13;Q96KK5;Q99878;Q9BTM1;P20671;Q93077;P04908;Q7L7L0;Q96QV6;P16104;Q8IUE6	Histone H2A type 1
O60814;P58876;P62807;Q5QNW6;Q93079;Q99877;Q99879;Q99880;P57053;P06899;P23527;P33778;Q16778;Q8N257;Q96A08;Q6DN03;Q6DRA6	Histone H2B type 1-K
P68431;P84243;Q16695;Q71DI3	Histone H3.1
P62805	Histone H4
P0DOX5;P01857;A0A075B6Q5;A0A0A0MS15;A0A0J9YX35	Immunoglobulin gamma-1 heavy chain
P01876	Immunoglobulin heavy constant alpha 1
P01859	Immunoglobulin heavy constant gamma 2
P01871	Immunoglobulin heavy constant mu
P01591	Immunoglobulin J chain
P01834	Immunoglobulin kappa constant
P0DOX7;A0A075B6S5;A0A0C4DH72;O75037;P01597;P01601;P04432	Immunoglobulin kappa light chain
P0DOY2;P0DOY3;P0CF74;A0M8Q6	Immunoglobulin lambda constant 2
B9A064;P0DOX8;P0CG04	Immunoglobulin lambda-like polypeptide 5
P26006	Integrin alpha-3
Q9P2B2	Prostaglandin F2 receptor negative regulator
Q75MW2	Protein ZNF767
A6NCN2	Putative keratin-87 protein
P02787	Serotransferrin
P02768	Serum albumin
O00560	Syntenin-1
P62987;P0CG47;P0CG48;P62979	Ubiquitin-60S ribosomal protein L40
P04275	von Willebrand factor
