# Supplementary material for: Uptake of extracellular vesicles into immune cells is enhanced by the protein corona
Source: J Extracell Vesicles. 2023 Dec 20;12(12):e12399. doi: 10.1002/jev2.12399 (PMC10733601; doi:10.1002/jev2.12399)
Supplement: Supplementary file 3 — Supporting Information [file JEV2-12-e12399-s002.xlsx]

## Sheet: Figure2+4_TableS1 (EVs)
				Average in %				Standard deviation
				Sample				Sample
				+CY5+PC	+Cy5-PC	-Cy5+PC	-Cy5-PC	+CY5+PC	+Cy5-PC	-Cy5+PC	-Cy5-PC
Accession	Peptide count	Unique peptides	Description	n=3	n=3	n=3	n=3
P31946	5	2	14-3-3 protein beta/alpha OS=Homo sapiens OX=9606 GN=YWHAB PE=1 SV=3	0.0323145	0.111337	0.046808	0.235619	0.00756133	0.0758889	0.00800856	0.0508553
P62258	4	2	14-3-3 protein epsilon OS=Homo sapiens OX=9606 GN=YWHAE PE=1 SV=1	0.0227732	0.0213073	0.0347698	0.0317547	0.00164211	0.00500396	0.00179249	0.0178567
Q04917	5	3	14-3-3 protein eta OS=Homo sapiens OX=9606 GN=YWHAH PE=1 SV=4	0.115767	0.05789	0.0859166	0.116951	0.0040553	0.0139119	0.00404006	0.0523276
P61981	4	2	14-3-3 protein gamma OS=Homo sapiens OX=9606 GN=YWHAG PE=1 SV=2	0.0319566	0.0965315	0.0426784	0.19403	0.00175814	0.0669119	0.00362992	0.0979181
P27348	5	2	14-3-3 protein theta OS=Homo sapiens OX=9606 GN=YWHAQ PE=1 SV=1	0.032455	0.120416	0.0424276	0.151933	0.00404211	0.0595663	0.00309293	0.0288537
P63104;P31947	9	5	14-3-3 protein zeta/delta OS=Homo sapiens OX=9606 GN=YWHAZ PE=1 SV=1	0.0508676	0.172735	0.0534742	0.336276	0.00922562	0.105555	0.00440704	0.0333835
P62249	2	2	40S ribosomal protein S16 OS=Homo sapiens OX=9606 GN=RPS16 PE=1 SV=2	0.0540746	0.0429761	0.0775271	0.051346	0.00260473	0.0250636	0.00124448	0.0349102
P15880	3	2	40S ribosomal protein S2 OS=Homo sapiens OX=9606 GN=RPS2 PE=1 SV=2	0.0857001	0.178561	0.123703	0.307901	0.00428952	0.0486926	0.00355419	0.0372658
P62241	7	3	40S ribosomal protein S8 OS=Homo sapiens OX=9606 GN=RPS8 PE=1 SV=2	0.0375465	0.0668763	0.0740715	0.215236	0.00137137	0.050748	0.00286041	0.15818
P08865	5	4	40S ribosomal protein SA OS=Homo sapiens OX=9606 GN=RPSA PE=1 SV=4	0.133785	0.0368608	0.191556	0.0959651	0.00594011	0.0034255	0.00445571	0.0116522
P08195	15	13	4F2 cell-surface antigen heavy chain OS=Homo sapiens OX=9606 GN=SLC3A2 PE=1 SV=3	0.114445	0.502832	0.138071	0.363822	0.00284282	0.0808835	0.00328304	0.0691431
P50914	3	2	60S ribosomal protein L14 OS=Homo sapiens OX=9606 GN=RPL14 PE=1 SV=4	0.0580047	0.0313708	0.0898602	0.0605982	0.00206943	0.0193078	0.00467273	0.0310524
Q07020	3	2	60S ribosomal protein L18 OS=Homo sapiens OX=9606 GN=RPL18 PE=1 SV=2	0.104727	0.111791	0.118051	0.234374	0.00338805	0.0328963	0.00348317	0.0142802
P18124	4	3	60S ribosomal protein L7 OS=Homo sapiens OX=9606 GN=RPL7 PE=1 SV=1	0.0800878	0.067399	0.0597877	0.0125562	0.000864244	0.0194599	0.00124009	0.00868458
P68032;P68133;P62736;P63267	21	3	Actin_ alpha cardiac muscle 1 OS=Homo sapiens OX=9606 GN=ACTC1 PE=1 SV=1	0.345963	0.346483	0.406561	0.422283	0.00890472	0.0225982	0.0226546	0.0339409
P60709;P63261	32	7	Actin_ cytoplasmic 1 OS=Homo sapiens OX=9606 GN=ACTB PE=1 SV=1	1.82172	2.3219	1.7857	4.50926	0.0111947	0.208809	0.0284858	0.918403
P23526	7	6	Adenosylhomocysteinase OS=Homo sapiens OX=9606 GN=AHCY PE=1 SV=4	0.0478223	0.0816511	0.0556688	0.132467	0.00393557	0.0204425	0.00229284	0.0986913
P61204;P84077;P18085	9	4	ADP-ribosylation factor 3 OS=Homo sapiens OX=9606 GN=ARF3 PE=1 SV=2	0.0446349	0.0495706	0.0645383	0.0383351	0.000492651	0.0233639	0.00065549	0.0123056
P62330	4	4	ADP-ribosylation factor 6 OS=Homo sapiens OX=9606 GN=ARF6 PE=1 SV=2	0.311053	0.85244	0.238248	0.910133	0.0115695	0.126445	0.0101033	0.147395
P02763	2	2	Alpha-1-acid glycoprotein 1 OS=Homo sapiens OX=9606 GN=ORM1 PE=1 SV=1	0.0459615	0.0360735	0.0116825	0.0931888	0.00398533	0.0187127	0.00196612	0.040003
P01009	6	5	Alpha-1-antitrypsin OS=Homo sapiens OX=9606 GN=SERPINA1 PE=1 SV=3	0.243174	0.325972	0.147604	0.337035	0.00464378	0.0358925	0.0009951	0.310615
P02765	2	2	Alpha-2-HS-glycoprotein OS=Homo sapiens OX=9606 GN=AHSG PE=1 SV=2	0.0617485	0.255736	0.0769634	0.319086	0.00880496	0.208306	0.0104575	0.0514519
P01023;P20742	38	34	Alpha-2-macroglobulin OS=Homo sapiens OX=9606 GN=A2M PE=1 SV=3	0.172263	0.216849	0.174209	0.605367	0.000793583	0.0071435	0.00621587	0.0159791
O43707	10	7	Alpha-actinin-4 OS=Homo sapiens OX=9606 GN=ACTN4 PE=1 SV=2	0.0737881	0.00391386	0.0813061	0.0415511	0.00169629	0.000642822	0.00452304	0.0465294
P06733	24	15	Alpha-enolase OS=Homo sapiens OX=9606 GN=ENO1 PE=1 SV=2	0.534485	1.00521	0.463258	0.916411	0.010853	0.149411	0.00316634	0.150127
A5PLL1	3	3	Ankyrin repeat domain-containing protein 34B OS=Homo sapiens OX=9606 GN=ANKRD34B PE=2 SV=3	0.0883485	0.231682	0.0568364	0.325924	0.014138	0.0782199	0.0126348	0.026892
P04083	15	15	Annexin A1 OS=Homo sapiens OX=9606 GN=ANXA1 PE=1 SV=2	0.138113	0.248436	0.161607	0.391877	0.00448285	0.00975256	0.00720674	0.11195
P50995	7	6	Annexin A11 OS=Homo sapiens OX=9606 GN=ANXA11 PE=1 SV=1	0.664847	0.926648	0.5546	0.78193	0.0256819	0.484806	0.0229508	0.110705
P07355	18	6	Annexin A2 OS=Homo sapiens OX=9606 GN=ANXA2 PE=1 SV=2	0.406502	0.370154	0.419717	0.572656	0.00180356	0.13925	0.00233235	0.187872
P08758	7	6	Annexin A5 OS=Homo sapiens OX=9606 GN=ANXA5 PE=1 SV=2	0.056812	0.14169	0.0669172	0.265941	0.00127606	0.00604767	0.00183421	0.0535395
P08133	20	16	Annexin A6 OS=Homo sapiens OX=9606 GN=ANXA6 PE=1 SV=3	0.139877	0.234565	0.151663	0.28239	0.00101327	0.0275149	0.00562295	0.0330559
P02647	16	16	Apolipoprotein A-I OS=Homo sapiens OX=9606 GN=APOA1 PE=1 SV=1	0.532193	0.304398	0.423369	0.717728	0.0241941	0.0423628	0.0200599	0.174281
P06727	17	16	Apolipoprotein A-IV OS=Homo sapiens OX=9606 GN=APOA4 PE=1 SV=3	0.172811	0.679995	0.192182	0.969827	0.0179494	0.48564	0.00862106	0.125873
P02649	15	11	Apolipoprotein E OS=Homo sapiens OX=9606 GN=APOE PE=1 SV=1	0.439693	0.377552	0.477999	0.612873	0.0104523	0.269593	0.0127924	0.0976276
O14791	5	5	Apolipoprotein L1 OS=Homo sapiens OX=9606 GN=APOL1 PE=1 SV=5	0.113993	0.0620355	0.143887	0.224544	0.00245438	0.0671823	0.00374836	0.194465
Q8N5I2	3	3	Arrestin domain-containing protein 1 OS=Homo sapiens OX=9606 GN=ARRDC1 PE=1 SV=1	0.0556313	0.199882	0.0839543	0.161108	0.00537704	0.0722925	0.00167539	0.0508957
P35613	7	7	Basigin OS=Homo sapiens OX=9606 GN=BSG PE=1 SV=2	0.192016	0.21814	0.20949	0.410325	0.00677835	0.0539003	0.00587381	0.0572148
P02749	6	5	Beta-2-glycoprotein 1 OS=Homo sapiens OX=9606 GN=APOH PE=1 SV=3	0.131976	0.250014	0.173612	0.489882	0.0193949	0.18224	0.00766486	0.096059
P13929	7	2	Beta-enolase OS=Homo sapiens OX=9606 GN=ENO3 PE=1 SV=5	0.485502	0.134039	0.55513	0.0936115	0.0175556	0.0262459	0.012855	0.0290756
P04003	22	20	C4b-binding protein alpha chain OS=Homo sapiens OX=9606 GN=C4BPA PE=1 SV=2	0.405366	0.0677134	0.65615	0.168821	0.00896727	0.0345565	0.0258708	0.0963032
P20851	3	2	C4b-binding protein beta chain OS=Homo sapiens OX=9606 GN=C4BPB PE=1 SV=1	0.0240087	0.0165394	0.054368	0.00856205	0.00223615	0.0140588	0.00283224	0.00469294
P35222	3	2	Catenin beta-1 OS=Homo sapiens OX=9606 GN=CTNNB1 PE=1 SV=1	0.112718	0.0507848	0.0660696	0.0324873	0.00206213	0.0238753	0.00120372	0.0197291
P56539	2	2	Caveolin-3 OS=Homo sapiens OX=9606 GN=CAV3 PE=1 SV=1	0.0325659	0.0687709	0.0467272	0.182125	0.00692867	0.051306	0.00310285	0.0327168
P16070	4	2	CD44 antigen OS=Homo sapiens OX=9606 GN=CD44 PE=1 SV=3	0.0660808	0.101109	0.0951475	0.119852	0.00896943	0.0345183	0.00158219	0.0441382
O43866	19	19	CD5 antigen-like OS=Homo sapiens OX=9606 GN=CD5L PE=1 SV=1	0.980713	0.366729	1.2306	0.660269	0.0403095	0.159815	0.0151732	0.100301
P13987	2	2	CD59 glycoprotein OS=Homo sapiens OX=9606 GN=CD59 PE=1 SV=1	0.0733114	0.0594839	0.0742484	0.0644076	0.000713413	0.0354019	0.00128374	0.0185173
P60033	2	2	CD81 antigen OS=Homo sapiens OX=9606 GN=CD81 PE=1 SV=1	0.434821	0.539621	0.54362	0.516677	0.013694	0.147377	0.0214786	0.252132
P21926	6	4	CD9 antigen OS=Homo sapiens OX=9606 GN=CD9 PE=1 SV=4	0.213106	0.619216	0.283011	0.375984	0.00949258	0.133208	0.00970378	0.00360156
P60953	4	3	Cell division control protein 42 homolog OS=Homo sapiens OX=9606 GN=CDC42 PE=1 SV=2	0.0510622	0.0948848	0.0698267	0.186286	0.00395107	0.0441822	0.00319249	0.025401
O00299	4	3	Chloride intracellular channel protein 1 OS=Homo sapiens OX=9606 GN=CLIC1 PE=1 SV=4	0.0270806	0.030771	0.0349517	0.0141842	0.000255476	0.0144378	0.000188458	0.00742412
Q00610	59	45	Clathrin heavy chain 1 OS=Homo sapiens OX=9606 GN=CLTC PE=1 SV=5	0.458004	0.701568	0.294095	1.34063	0.028508	0.0338927	0.00639221	0.140878
P53675	19	6	Clathrin heavy chain 2 OS=Homo sapiens OX=9606 GN=CLTCL1 PE=1 SV=2	0.0886942	0.0235316	0.0766007	0.0595455	0.00302459	0.00582473	0.00210835	0.0484178
P10909	17	14	Clusterin OS=Homo sapiens OX=9606 GN=CLU PE=1 SV=1	1.18842	0.0943888	0.806216	0.0947127	0.0262344	0.0481911	0.00827439	0.0487107
P23528	6	4	Cofilin-1 OS=Homo sapiens OX=9606 GN=CFL1 PE=1 SV=3	0.224487	0.172656	0.218719	0.276996	0.00375089	0.055306	0.00844463	0.124663
Q9Y281	3	2	Cofilin-2 OS=Homo sapiens OX=9606 GN=CFL2 PE=1 SV=1	0.230988	0.13245	0.0834778	0.159366	0.00650731	0.0498456	0.0018633	0.0147559
Q96JN2	2	2	Coiled-coil domain-containing protein 136 OS=Homo sapiens OX=9606 GN=CCDC136 PE=1 SV=3	0.00162966	0.385463	0.00362989	0.0185607	0.00106162	0.167864	0.000227297	0.0239044
Q6ZUS6	2	2	Coiled-coil domain-containing protein 149 OS=Homo sapiens OX=9606 GN=CCDC149 PE=2 SV=2	0.041909	0.0445367	0.0488109	0.0189463	0.000426461	0.027976	0.000808116	0.00526101
A6NC98	2	2	Coiled-coil domain-containing protein 88B OS=Homo sapiens OX=9606 GN=CCDC88B PE=1 SV=1	0.468814	0.70084	0.0987833	0.827498	0.0226695	0.0913145	0.00825106	0.305987
P12109	3	2	Collagen alpha-1(VI) chain OS=Homo sapiens OX=9606 GN=COL6A1 PE=1 SV=3	0.143886	1.28584	0.0447347	1.37587	0.00696957	1.55593	0.00424857	0.289623
P39060	5	5	Collagen alpha-1(XVIII) chain OS=Homo sapiens OX=9606 GN=COL18A1 PE=1 SV=5	0.0466578	0.0347589	0.0556637	0.293676	0.003851	0.00796032	0.00338697	0.100436
Q6UXH8	2	2	Collagen and calcium-binding EGF domain-containing protein 1 OS=Homo sapiens OX=9606 GN=CCBE1 PE=1 SV=1	0.0917401	0.177717	0.11119	0.254335	0.00299306	0.0966285	0.00504548	0.0548648
P02747	4	4	Complement C1q subcomponent subunit C OS=Homo sapiens OX=9606 GN=C1QC PE=1 SV=3	0.0917883	0.0484322	0.0881059	0.134815	0.00124357	0.0303707	0.00179661	0.0616182
P06681	4	3	Complement C2 OS=Homo sapiens OX=9606 GN=C2 PE=1 SV=2	0.144646	0.0447711	0.113996	0.0594485	0.0103219	0.0130644	0.0110183	0.00546756
P01024	122	114	Complement C3 OS=Homo sapiens OX=9606 GN=C3 PE=1 SV=2	4.42503	0.152119	3.79668	0.241008	0.00629381	0.0479491	0.0573242	0.105604
P0C0L4	69	4	Complement C4-A OS=Homo sapiens OX=9606 GN=C4A PE=1 SV=2	1.91695	0.0331928	2.13893	0.111487	0.0356367	0.00740543	0.0614814	0.0218941
P0C0L5	71	5	Complement C4-B OS=Homo sapiens OX=9606 GN=C4B PE=1 SV=2	1.58196	0.0285025	1.6744	0.0957268	0.0183073	0.006359	0.0494619	0.0188083
P01031	22	18	Complement C5 OS=Homo sapiens OX=9606 GN=C5 PE=1 SV=4	0.104029	0.185445	0.119071	0.896273	0.00719315	0.105097	0.00576126	0.84026
P13671	10	10	Complement component C6 OS=Homo sapiens OX=9606 GN=C6 PE=1 SV=3	0.105419	0.00353384	0.104597	0.0496286	0.00213095	0.00131511	0.00166507	0.0645269
P10643	11	11	Complement component C7 OS=Homo sapiens OX=9606 GN=C7 PE=1 SV=2	0.106195	0.00203202	0.107977	0.0054636	0.00326131	0.00178021	0.00642757	0.00120675
P07360	7	5	Complement component C8 gamma chain OS=Homo sapiens OX=9606 GN=C8G PE=1 SV=3	0.113793	0.204555	0.0924843	0.158746	0.0034743	0.040431	0.00170722	0.0282801
P02748	17	17	Complement component C9 OS=Homo sapiens OX=9606 GN=C9 PE=1 SV=2	0.634458	0.0885609	0.574273	0.116515	0.00764816	0.0427127	0.0144598	0.0546884
P08603	25	20	Complement factor H OS=Homo sapiens OX=9606 GN=CFH PE=1 SV=4	0.206008	0.102526	0.167785	0.0604986	0.007685	0.0291428	0.00259331	0.0199555
Q9BXR6	20	19	Complement factor H-related protein 5 OS=Homo sapiens OX=9606 GN=CFHR5 PE=1 SV=1	0.501665	0.37037	0.49744	1.05722	0.0135372	0.260359	0.0218115	0.135124
O75131	8	6	Copine-3 OS=Homo sapiens OX=9606 GN=CPNE3 PE=1 SV=1	0.100961	0.0820765	0.0700228	0.179519	0.00364416	0.0183668	0.00381116	0.0716102
P12277	5	4	Creatine kinase B-type OS=Homo sapiens OX=9606 GN=CKB PE=1 SV=1	0.0923477	0.134999	0.110976	0.260226	0.00634802	0.0269734	0.000705594	0.0418288
Q9H5V8	4	4	CUB domain-containing protein 1 OS=Homo sapiens OX=9606 GN=CDCP1 PE=1 SV=3	0.019721	0.0190132	0.0316699	0.0101553	0.00143282	0.0067264	0.000372738	0.00626817
Q9UGP5	2	2	DNA polymerase lambda OS=Homo sapiens OX=9606 GN=POLL PE=1 SV=1	0.186044	0.302114	0.0652945	0.114118	0.00713872	0.0588296	0.00538878	0.0587503
Q6PKX4	2	2	Docking protein 6 OS=Homo sapiens OX=9606 GN=DOK6 PE=1 SV=1	0.271804	0.614843	0.208549	0.977758	0.0134809	0.063395	0.00537239	0.104492
P68104;Q5VTE0	10	3	Elongation factor 1-alpha 1 OS=Homo sapiens OX=9606 GN=EEF1A1 PE=1 SV=1	0.323978	0.582279	0.384201	0.603726	0.0109837	0.0433987	0.00626329	0.0505123
Q05639	10	3	Elongation factor 1-alpha 2 OS=Homo sapiens OX=9606 GN=EEF1A2 PE=1 SV=1	0.0418035	0.0538367	0.0461644	0.0630167	0.00230631	0.00397203	0.00224346	0.0120103
P13639	11	11	Elongation factor 2 OS=Homo sapiens OX=9606 GN=EEF2 PE=1 SV=4	0.16342	0.225948	0.142431	0.25021	0.00401425	0.0524464	0.00243426	0.0113832
P11021	5	4	Endoplasmic reticulum chaperone BiP OS=Homo sapiens OX=9606 GN=HSPA5 PE=1 SV=2	0.0595461	0.0402909	0.0428833	0.151724	0.00250365	0.0217465	0.00424495	0.0250594
P14625	4	4	Endoplasmin OS=Homo sapiens OX=9606 GN=HSP90B1 PE=1 SV=1	0.0313621	0.0465232	0.0354987	0.00743373	0.00102722	0.017871	0.00103917	0.00359338
P16422	9	8	Epithelial cell adhesion molecule OS=Homo sapiens OX=9606 GN=EPCAM PE=1 SV=2	0.439364	0.558477	0.512762	0.695245	0.0055238	0.219824	0.0112707	0.214647
Q99808	5	4	Equilibrative nucleoside transporter 1 OS=Homo sapiens OX=9606 GN=SLC29A1 PE=1 SV=3	0.0601925	0.0286703	0.0569379	0.0157795	0.00321266	0.0109969	0.000948625	0.00245847
P27105	8	7	Erythrocyte band 7 integral membrane protein OS=Homo sapiens OX=9606 GN=STOM PE=1 SV=3	0.113195	0.223413	0.100688	0.175238	0.00526298	0.119894	0.00138568	0.0686602
Q14240;P60842	6	4	Eukaryotic initiation factor 4A-II OS=Homo sapiens OX=9606 GN=EIF4A2 PE=1 SV=2	0.0470607	0.0231179	0.0578706	0.0468946	0.00168961	0.0152955	0.000611222	0.00926206
P15311	26	14	Ezrin OS=Homo sapiens OX=9606 GN=EZR PE=1 SV=4	0.129209	0.310587	0.160191	0.662411	0.0112473	0.142142	0.00706489	0.150305
Q16658	4	2	Fascin OS=Homo sapiens OX=9606 GN=FSCN1 PE=1 SV=3	0.0906165	0.131253	0.0906837	0.24904	0.00308419	0.0164735	0.00304918	0.0434307
P49327	19	18	Fatty acid synthase OS=Homo sapiens OX=9606 GN=FASN PE=1 SV=3	0.067929	0.0166288	0.0871477	0.0608321	0.00265107	0.0142205	0.0023611	0.0239722
P02671	17	16	Fibrinogen alpha chain OS=Homo sapiens OX=9606 GN=FGA PE=1 SV=2	0.213438	0.516709	0.192035	1.10891	0.0121726	0.419436	0.00450904	0.228248
P02675	16	16	Fibrinogen beta chain OS=Homo sapiens OX=9606 GN=FGB PE=1 SV=2	0.298582	0.38254	0.196693	0.658679	0.00361806	0.149175	0.00290272	0.102882
P02679	18	16	Fibrinogen gamma chain OS=Homo sapiens OX=9606 GN=FGG PE=1 SV=3	0.385873	0.360288	0.280079	0.56449	0.0110888	0.0741825	0.00527677	0.103177
P02751	43	39	Fibronectin OS=Homo sapiens OX=9606 GN=FN1 PE=1 SV=5	0.323548	0.0654078	0.228363	0.22523	0.00791829	0.0249373	0.0083802	0.225376
P21333	7	6	Filamin-A OS=Homo sapiens OX=9606 GN=FLNA PE=1 SV=4	0.104708	0.170296	0.117954	0.330632	0.00583866	0.0909085	0.00416593	0.217447
P04075	14	12	Fructose-bisphosphate aldolase A OS=Homo sapiens OX=9606 GN=ALDOA PE=1 SV=2	0.374071	0.332414	0.389656	0.380077	0.00615608	0.0656704	0.00951453	0.0742903
P09382	2	2	Galectin-1 OS=Homo sapiens OX=9606 GN=LGALS1 PE=1 SV=2	0.0254201	0.0272218	0.0366143	0.031546	0.0026775	0.0161764	0.00301272	0.0132645
Q08380	18	16	Galectin-3-binding protein OS=Homo sapiens OX=9606 GN=LGALS3BP PE=1 SV=1	0.656519	0.764487	0.664589	0.478208	0.00804884	0.179393	0.025001	0.123065
P09104	6	3	Gamma-enolase OS=Homo sapiens OX=9606 GN=ENO2 PE=1 SV=3	0.173037	0.195486	0.101188	0.0431503	0.00876945	0.044023	0.00678531	0.0102224
P06396	7	6	Gelsolin OS=Homo sapiens OX=9606 GN=GSN PE=1 SV=1	0.0618065	0.0583822	0.0468138	0.0922266	0.00397401	0.00344419	0.00168521	0.0578143
P14136	9	5	Glial fibrillary acidic protein OS=Homo sapiens OX=9606 GN=GFAP PE=1 SV=1	0.083809	0.266465	0.0614613	0.16153	0.00283819	0.0384806	0.00371292	0.062679
P09211	4	3	Glutathione S-transferase P OS=Homo sapiens OX=9606 GN=GSTP1 PE=1 SV=2	0.0929747	0.0425999	0.113711	0.0879879	0.00166492	0.0172212	0.00229309	0.103781
P04406	17	15	Glyceraldehyde-3-phosphate dehydrogenase OS=Homo sapiens OX=9606 GN=GAPDH PE=1 SV=3	0.549015	0.620836	0.616901	0.463917	0.00311331	0.140658	0.00265093	0.183762
P62826	2	2	GTP-binding nuclear protein Ran OS=Homo sapiens OX=9606 GN=RAN PE=1 SV=3	0.169383	0.393439	0.17279	0.648522	0.00324348	0.142446	0.00239978	0.187535
P08754;P09471;P38405	10	3	Guanine nucleotide-binding protein G(i) subunit alpha OS=Homo sapiens OX=9606 GN=GNAI3 PE=1 SV=3	0.0314272	0.013079	0.0289961	0.0129718	0.00595659	0.00303923	0.00217608	0.00427083
P63096	6	2	Guanine nucleotide-binding protein G(i) subunit alpha-1 OS=Homo sapiens OX=9606 GN=GNAI1 PE=1 SV=2	0.0548726	0.0473048	0.0572487	0.11502	0.00195997	0.00723062	0.000564569	0.00401762
P04899	10	6	Guanine nucleotide-binding protein G(i) subunit alpha-2 OS=Homo sapiens OX=9606 GN=GNAI2 PE=1 SV=3	0.0771851	0.0484251	0.0889891	0.0847183	0.00354708	0.0140527	0.00380943	0.031252
P62873	8	2	Guanine nucleotide-binding protein G(I)/G(S)/G(T) subunit beta-1 OS=Homo sapiens OX=9606 GN=GNB1 PE=1 SV=3	0.115914	0.1581	0.128166	0.180764	0.00390619	0.0366927	0.00410977	0.0357047
P62879;Q9HAV0;P16520	10	5	Guanine nucleotide-binding protein G(I)/G(S)/G(T) subunit beta-2 OS=Homo sapiens OX=9606 GN=GNB2 PE=1 SV=3	0.209877	0.222532	0.208583	0.264074	0.00207037	0.044969	0.00368759	0.0894481
Q5JWF2;P63092	3	2	Guanine nucleotide-binding protein G(s) subunit alpha isoforms XLas OS=Homo sapiens OX=9606 GN=GNAS PE=1 SV=2	0.0442094	0.00711882	0.0543597	0.00361145	0.000988754	0.00240126	0.00231774	0.00510736
P11488	7	3	Guanine nucleotide-binding protein G(t) subunit alpha-1 OS=Homo sapiens OX=9606 GN=GNAT1 PE=1 SV=5	0.13275	0.0687875	0.122771	0.0822839	0.00961997	0.0402558	0.0107334	0.00835506
P00738	23	10	Haptoglobin OS=Homo sapiens OX=9606 GN=HP PE=1 SV=1	0.505092	9.01923	0.370871	1.21819	0.0069488	1.7023	0.00660801	0.227243
P00739	17	6	Haptoglobin-related protein OS=Homo sapiens OX=9606 GN=HPR PE=2 SV=2	0.250227	0.00533762	0.366007	0.0635555	0.00438155	0.00349575	0.00462531	0.0380352
P0DMV8;P0DMV9	19	9	Heat shock 70 kDa protein 1A OS=Homo sapiens OX=9606 GN=HSPA1A PE=1 SV=1	0.641613	0.196663	0.723527	0.320018	0.0151969	0.0288694	0.0125457	0.0434024
P11142	25	13	Heat shock cognate 71 kDa protein OS=Homo sapiens OX=9606 GN=HSPA8 PE=1 SV=1	0.347677	0.565021	0.399799	0.770401	0.0140876	0.179524	0.0110372	0.0517914
P07900;Q58FG0	29	11	Heat shock protein HSP 90-alpha OS=Homo sapiens OX=9606 GN=HSP90AA1 PE=1 SV=5	0.135949	0.266762	0.150004	1.70779	0.0014323	0.169795	0.00743409	1.7855
P08238;Q58FF8	32	11	Heat shock protein HSP 90-beta OS=Homo sapiens OX=9606 GN=HSP90AB1 PE=1 SV=4	0.263875	0.562044	0.277716	0.711685	0.0112087	0.196099	0.0112399	0.0841613
P54652	15	3	Heat shock-related 70 kDa protein 2 OS=Homo sapiens OX=9606 GN=HSPA2 PE=1 SV=1	0.0891422	0.0817419	0.120719	0.178117	0.00524386	0.0392831	0.00416076	0.0302691
P69905	4	2	Hemoglobin subunit alpha OS=Homo sapiens OX=9606 GN=HBA1 PE=1 SV=2	0.254243	0.200967	0.276318	0.304874	0.00488325	0.0484642	0.00389433	0.0250017
P68871;P02042;P02100;P69891;P69892	6	5	Hemoglobin subunit beta OS=Homo sapiens OX=9606 GN=HBB PE=1 SV=2	0.341374	0.489133	0.327223	0.900201	0.00985947	0.400078	0.000640749	0.745802
P02790	6	6	Hemopexin OS=Homo sapiens OX=9606 GN=HPX PE=1 SV=2	0.249607	0.3017	0.0693989	0.161369	0.00537191	0.0988491	0.00421463	0.0741345
P04196	3	3	Histidine-rich glycoprotein OS=Homo sapiens OX=9606 GN=HRG PE=1 SV=1	0.0806423	0.0450269	0.0965447	0.0210302	0.00186644	0.0125231	0.00338779	0.0253771
P0C0S8;Q16777;Q6FI13;Q96KK5;Q99878;Q9BTM1;P20671;Q93077;P04908;Q7L7L0;Q96QV6;P16104;Q8IUE6	5	2	Histone H2A type 1 OS=Homo sapiens OX=9606 GN=H2AC11 PE=1 SV=2	0.950342	4.44241	0.977093	0.594094	0.0550151	0.401722	0.043887	0.0312661
P0C0S5;Q71UI9	4	2	Histone H2A.Z OS=Homo sapiens OX=9606 GN=H2AZ1 PE=1 SV=2	0.170441	0.591163	0.167169	0.284968	0.00519019	0.0285373	0.00635543	0.123488
O60814;P58876;P62807;Q5QNW6;Q93079;Q99877;Q99879;Q99880;P57053;P06899;P23527;P33778;Q16778;Q8N257;Q96A08;Q6DN03;Q6DRA6	11	11	Histone H2B type 1-K OS=Homo sapiens OX=9606 GN=H2BC12 PE=1 SV=3	0.908101	4.75626	0.77254	4.15353	0.0300181	1.00643	0.0328401	0.38941
P68431;P84243;Q16695;Q71DI3	8	2	Histone H3.1 OS=Homo sapiens OX=9606 GN=H3C1 PE=1 SV=2	0.248509	0.993538	0.214669	1.05731	0.0183252	0.239861	0.0180615	0.190478
P62805	11	11	Histone H4 OS=Homo sapiens OX=9606 GN=H4C1 PE=1 SV=2	1.34324	5.456	1.16041	0.775587	0.0656174	1.26186	0.0358483	0.0583345
P04439	3	2	HLA class I histocompatibility antigen_ A alpha chain OS=Homo sapiens OX=9606 GN=HLA-A PE=1 SV=2	0.053474	0.0317499	0.0611529	0.083181	0.00112558	0.0190276	0.00211471	0.0119283
P55347	2	2	Homeobox protein PKNOX1 OS=Homo sapiens OX=9606 GN=PKNOX1 PE=1 SV=3	0.128959	0.103676	0.0278756	0.0528853	0.0119411	0.046696	0.00162395	0.0287585
P0DOX2;A0A0B4J1V1;P01762;P01763;P01780;A0A0J9YVY3	15	4	Immunoglobulin alpha-2 heavy chain OS=Homo sapiens OX=9606 PE=1 SV=2	0.284587	0.0348886	0.346035	0.0512011	0.00979639	0.00828412	0.00354464	0.00653806
P0DOX5;P01857;A0A075B6Q5;A0A0A0MS15;A0A0J9YX35	15	5	Immunoglobulin gamma-1 heavy chain OS=Homo sapiens OX=9606 PE=1 SV=2	2.29966	1.60147	1.5255	2.65947	0.024679	0.312946	0.00998537	0.702071
P01876	16	8	Immunoglobulin heavy constant alpha 1 OS=Homo sapiens OX=9606 GN=IGHA1 PE=1 SV=2	1.71429	0.58502	1.89419	1.10909	0.0401098	0.411044	0.0301617	0.127272
P01859	10	3	Immunoglobulin heavy constant gamma 2 OS=Homo sapiens OX=9606 GN=IGHG2 PE=1 SV=2	2.13313	0.778919	1.42895	0.674143	0.0593901	0.1754	0.008978	0.082196
P01860	15	3	Immunoglobulin heavy constant gamma 3 OS=Homo sapiens OX=9606 GN=IGHG3 PE=1 SV=2	0.39578	0.217287	0.31142	0.384008	0.00725329	0.0996514	0.00427552	0.023397
P01861	9	2	Immunoglobulin heavy constant gamma 4 OS=Homo sapiens OX=9606 GN=IGHG4 PE=1 SV=1	0.0629991	0.0220918	0.0379083	0.0336407	0.00166542	0.00633428	6.1185e-05	0.0141683
P01871	34	10	Immunoglobulin heavy constant mu OS=Homo sapiens OX=9606 GN=IGHM PE=1 SV=4	17.6242	0.18262	23.9328	0.228671	0.311501	0.130146	0.139421	0.081795
A0A0B4J1Y9;A0A0B4J1V0;A0A0B4J1V6	4	3	Immunoglobulin heavy variable 3-72 OS=Homo sapiens OX=9606 GN=IGHV3-72 PE=3 SV=1	0.0886816	0.171121	0.0997874	0.069581	0.00225714	0.0175655	0.00326442	0.0392822
P06331;A0A0C4DH41;P01824;P01825;P0DP06;P0DP08;A0A075B6R2;A0A087WSY4;P0DP07	5	5	Immunoglobulin heavy variable 4-34 OS=Homo sapiens OX=9606 GN=IGHV4-34 PE=1 SV=2	0.184891	0.0795857	0.221366	0.0932771	0.00524565	0.0267256	0.00535428	0.0175144
A0A0C4DH38;A0A0J9YXX1	4	4	Immunoglobulin heavy variable 5-51 OS=Homo sapiens OX=9606 GN=IGHV5-51 PE=3 SV=1	0.0754774	0.00511438	0.113492	0.0255289	0.00559088	0.00324608	0.00675187	0.00760894
P01591	8	8	Immunoglobulin J chain OS=Homo sapiens OX=9606 GN=JCHAIN PE=1 SV=4	1.00523	0.194821	1.23031	0.232862	0.0314752	0.0738496	0.0253863	0.0386373
P01834	11	2	Immunoglobulin kappa constant OS=Homo sapiens OX=9606 GN=IGKC PE=1 SV=2	10.9137	1.16058	12.9922	1.17515	0.0405654	0.340962	0.282857	0.0401657
P0DOX7;A0A075B6S5;A0A0C4DH72;O75037;P01597;P01601;P04432	12	2	Immunoglobulin kappa light chain OS=Homo sapiens OX=9606 PE=1 SV=1	0.858541	0.0879428	1.00901	0.102102	0.032185	0.0272867	0.0335505	0.00827221
P01624;A0A087WSY6;A0A0C4DH55;A0A075B6H7	4	2	Immunoglobulin kappa variable 3-15 OS=Homo sapiens OX=9606 GN=IGKV3-15 PE=1 SV=2	0.163521	0.184036	0.204352	0.470846	0.00480231	0.175144	0.00858251	0.300681
P01619;A0A0C4DH25	5	4	Immunoglobulin kappa variable 3-20 OS=Homo sapiens OX=9606 GN=IGKV3-20 PE=1 SV=2	0.423516	0.111873	0.483049	0.210196	0.0200047	0.0280089	0.0137663	0.099908
A0A0A0MRZ8;P04433	4	2	Immunoglobulin kappa variable 3D-11 OS=Homo sapiens OX=9606 GN=IGKV3D-11 PE=3 SV=6	0.159229	0.0959531	0.196223	0.200711	0.00678727	0.0650394	0.0077097	0.112216
P06312	3	2	Immunoglobulin kappa variable 4-1 OS=Homo sapiens OX=9606 GN=IGKV4-1 PE=1 SV=1	0.143186	0.0227162	0.193236	0.0606987	0.00327495	0.0187681	0.00539702	0.0751576
P0DOY2;P0DOY3;P0CF74;A0M8Q6	9	2	Immunoglobulin lambda constant 2 OS=Homo sapiens OX=9606 GN=IGLC2 PE=1 SV=1	1.59993	0.536452	1.87215	1.31839	0.114104	0.295884	0.0747987	0.146582
P01700;P01699	3	3	Immunoglobulin lambda variable 1-47 OS=Homo sapiens OX=9606 GN=IGLV1-47 PE=1 SV=2	0.108795	0.0577146	0.152968	0.0765821	0.00289569	0.0207656	0.00384035	0.0171725
P01701	4	4	Immunoglobulin lambda variable 1-51 OS=Homo sapiens OX=9606 GN=IGLV1-51 PE=1 SV=2	0.157002	0.376558	0.17125	0.643507	0.00383718	0.378918	0.00865785	0.309806
B9A064;P0DOX8;P0CG04	9	3	Immunoglobulin lambda-like polypeptide 5 OS=Homo sapiens OX=9606 GN=IGLL5 PE=2 SV=2	2.24881	0.276523	2.68363	0.549622	0.0913185	0.0188045	0.0227282	0.0632473
P0DOX6	26	3	Immunoglobulin mu heavy chain OS=Homo sapiens OX=9606 PE=1 SV=2	0.24699	0.00255928	0.3354	0.00320464	0.00436544	0.00182389	0.00195388	0.00114629
P26006	17	14	Integrin alpha-3 OS=Homo sapiens OX=9606 GN=ITGA3 PE=1 SV=5	0.116619	0.934425	0.147183	0.847785	0.0238171	0.279247	0.0205717	0.0881689
P23229	8	6	Integrin alpha-6 OS=Homo sapiens OX=9606 GN=ITGA6 PE=1 SV=5	0.0998221	0.0251424	0.111578	0.0601793	0.00366893	0.0113538	0.00363336	0.0179975
P05556	17	15	Integrin beta-1 OS=Homo sapiens OX=9606 GN=ITGB1 PE=1 SV=2	0.282157	0.599659	0.325813	0.975714	0.00815313	0.0504611	0.0102257	0.240004
P16144	10	8	Integrin beta-4 OS=Homo sapiens OX=9606 GN=ITGB4 PE=1 SV=5	0.0499093	0.0488823	0.0520813	0.0565702	0.00374534	0.0103243	0.00146147	0.0191269
P14923	3	3	Junction plakoglobin OS=Homo sapiens OX=9606 GN=JUP PE=1 SV=3	0.0240952	0.0244346	0.0278367	0.0365981	0.000376645	0.00516958	0.00127613	0.0106619
Q9Y624	4	3	Junctional adhesion molecule A OS=Homo sapiens OX=9606 GN=F11R PE=1 SV=1	0.0659161	0.0626688	0.0757536	0.110114	0.00817362	0.0329507	0.0159647	0.0319713
Q96IY1	2	2	Kinetochore-associated protein NSL1 homolog OS=Homo sapiens OX=9606 GN=NSL1 PE=1 SV=3	0.0175563	0.0330991	0.0287897	0.0706453	0.00258082	0.00812519	0.00211938	0.0802842
Q08431	19	15	Lactadherin OS=Homo sapiens OX=9606 GN=MFGE8 PE=1 SV=3	0.244721	0.620992	0.301547	0.435593	0.00176634	0.0974408	0.0110252	0.0653686
P00338	9	7	L-lactate dehydrogenase A chain OS=Homo sapiens OX=9606 GN=LDHA PE=1 SV=2	0.101504	0.208878	0.11548	0.599919	0.00148252	0.0336427	0.00157916	0.0760177
P07195;Q6ZMR3	15	13	L-lactate dehydrogenase B chain OS=Homo sapiens OX=9606 GN=LDHB PE=1 SV=2	0.265306	0.374272	0.307109	0.315229	0.00161059	0.0609912	0.00972256	0.044501
P11226	5	2	Mannose-binding protein C OS=Homo sapiens OX=9606 GN=MBL2 PE=1 SV=2	0.0685885	0	0.0877796	0.00904003	0.00806466	0	0.00983962	0.0106861
Q99797	3	3	Mitochondrial intermediate peptidase OS=Homo sapiens OX=9606 GN=MIPEP PE=1 SV=2	0.0333299	0.0600706	0.0343157	0.0710066	0.00467662	0.033815	0.0024208	0.0606103
P26038	16	5	Moesin OS=Homo sapiens OX=9606 GN=MSN PE=1 SV=3	0.0669193	0.0344505	0.0751998	0.0428573	0.0018305	0.00535128	0.00357523	0.0214585
P53985	3	3	Monocarboxylate transporter 1 OS=Homo sapiens OX=9606 GN=SLC16A1 PE=1 SV=3	0.062462	0.0542123	0.0650804	0.0474496	0.00496193	0.0189085	0.00147698	0.0158434
P22234	2	2	Multifunctional protein ADE2 OS=Homo sapiens OX=9606 GN=PAICS PE=1 SV=3	0.071456	0.550364	0.322022	0.200858	0.0349325	0.662562	0.340207	0.0697679
Q9UL63	3	2	Muskelin OS=Homo sapiens OX=9606 GN=MKLN1 PE=1 SV=2	0.00901249	0.00763814	0.0207384	0.0353682	0.00106418	0.00905837	0.00203845	0.00725934
P35579	8	6	Myosin-9 OS=Homo sapiens OX=9606 GN=MYH9 PE=1 SV=4	0.109052	0.0209754	0.106174	0.0672958	0.00289564	0.00353575	0.00187754	0.0125934
Q15758	8	6	Neutral amino acid transporter B(0) OS=Homo sapiens OX=9606 GN=SLC1A5 PE=1 SV=2	0.183474	0.255835	0.172305	0.340992	0.00288325	0.00610291	0.00715461	0.0315997
P22392;P15531;O60361	5	4	Nucleoside diphosphate kinase B OS=Homo sapiens OX=9606 GN=NME2 PE=1 SV=1	0.0947362	0.101497	0.116232	0.344339	0.00431852	0.0356372	0.00382629	0.0117607
P36551	3	2	Oxygen-dependent coproporphyrinogen-III oxidase_ mitochondrial OS=Homo sapiens OX=9606 GN=CPOX PE=1 SV=3	0.00226542	0.000238114	0.00665431	5.37777e-05	0.000493728	0.000336744	0.000375082	7.60532e-05
P62937;Q9Y536	9	8	Peptidyl-prolyl cis-trans isomerase A OS=Homo sapiens OX=9606 GN=PPIA PE=1 SV=2	0.163922	0.289433	0.174839	0.612985	0.00154198	0.0713607	0.00284889	0.143029
Q06830;Q13162	16	14	Peroxiredoxin-1 OS=Homo sapiens OX=9606 GN=PRDX1 PE=1 SV=1	0.371495	0.601035	0.337719	0.675043	0.0123169	0.224424	0.00799666	0.055805
P32119	4	3	Peroxiredoxin-2 OS=Homo sapiens OX=9606 GN=PRDX2 PE=1 SV=5	0.325343	0.0525289	0.413163	0.125693	0.00677776	0.0222369	0.0099965	0.0238174
P00558	8	8	Phosphoglycerate kinase 1 OS=Homo sapiens OX=9606 GN=PGK1 PE=1 SV=3	0.102438	0.108909	0.120276	0.156486	0.00340334	0.0264276	0.00652276	0.0752429
P00747	14	13	Plasminogen OS=Homo sapiens OX=9606 GN=PLG PE=1 SV=2	0.147353	0.554074	0.14881	0.61287	0.0226685	0.233422	0.00699889	0.0633296
P02776;P10720	4	3	Platelet factor 4 OS=Homo sapiens OX=9606 GN=PF4 PE=1 SV=2	0.256968	0.0088747	0.249474	0.0495322	0.0133717	0.00535415	0.00432107	0.0218486
P01833	12	10	Polymeric immunoglobulin receptor OS=Homo sapiens OX=9606 GN=PIGR PE=1 SV=4	0.110188	0.304186	0.113598	0.129866	0.00539421	0.0731939	0.00417995	0.0485353
P20648	5	3	Potassium-transporting ATPase alpha chain 1 OS=Homo sapiens OX=9606 GN=ATP4A PE=2 SV=5	0.0778632	0.175181	0.0930172	0.355662	0.0032544	0.100164	0.00124838	0.170769
Q6S8J3;A5A3E0;P0CG38;P0CG39	15	4	POTE ankyrin domain family member E OS=Homo sapiens OX=9606 GN=POTEE PE=2 SV=3	0.0672171	0.0732849	0.0841446	0.0832325	0.002101	0.0108344	0.003228	0.00137742
P07737	4	3	Profilin-1 OS=Homo sapiens OX=9606 GN=PFN1 PE=1 SV=2	0.171273	0.193992	0.191083	0.177663	0.00490983	0.0833344	0.00362702	0.0307629
Q8WUM4	26	21	Programmed cell death 6-interacting protein OS=Homo sapiens OX=9606 GN=PDCD6IP PE=1 SV=1	0.119019	0.26771	0.14194	0.210681	0.00248173	0.100964	0.00320241	0.0133096
P27918	11	11	Properdin OS=Homo sapiens OX=9606 GN=CFP PE=1 SV=2	0.406099	0.0375501	0.328	0.152901	0.0125198	0.0327652	0.00560485	0.199622
Q9P2B2	22	19	Prostaglandin F2 receptor negative regulator OS=Homo sapiens OX=9606 GN=PTGFRN PE=1 SV=2	0.132859	1.34215	0.180998	1.34461	0.030882	0.7549	0.0170443	0.0547225
Q75MW2	2	2	Protein ZNF767 OS=Homo sapiens OX=9606 GN=ZNF767P PE=5 SV=1	0.0259807	4.62181	0.0329137	0.0496389	0.00113637	1.06012	0.00083396	0.0334876
A6NMY6	15	3	Putative annexin A2-like protein OS=Homo sapiens OX=9606 GN=ANXA2P2 PE=5 SV=2	0.148251	0.179116	0.120639	0.087911	0.00208424	0.0512139	0.0034798	0.0164075
Q58FG1	4	2	Putative heat shock protein HSP 90-alpha A4 OS=Homo sapiens OX=9606 GN=HSP90AA4P PE=5 SV=1	0.00771465	0.0228708	0.00658297	0.0489484	0.00178793	0.0231533	0.000896225	0.0315444
Q58FF6	5	2	Putative heat shock protein HSP 90-beta 4 OS=Homo sapiens OX=9606 GN=HSP90AB4P PE=5 SV=1	0.0652335	0.314792	0.060258	0.243871	0.00717417	0.114715	0.00247948	0.0438941
A6NCN2	20	2	Putative keratin-87 protein OS=Homo sapiens OX=9606 GN=KRT87P PE=5 SV=4	0.0750845	1.29322	0.0978277	1.31108	0.0461643	0.0696473	0.0240022	0.160323
P30613	5	2	Pyruvate kinase PKLR OS=Homo sapiens OX=9606 GN=PKLR PE=1 SV=2	0.0356234	0.0246203	0.0316613	0.0186086	0.00216238	0.00659347	0.00187485	0.00782056
P14618	21	20	Pyruvate kinase PKM OS=Homo sapiens OX=9606 GN=PKM PE=1 SV=4	0.356866	0.463744	0.393648	0.679369	0.00745857	0.0302335	0.0115086	0.0541521
Q15276	4	3	Rab GTPase-binding effector protein 1 OS=Homo sapiens OX=9606 GN=RABEP1 PE=1 SV=2	0.0401542	0.0118346	0.0407434	0.0413747	0.00628718	0.00254463	0.0056922	0.0109977
P35241	13	3	Radixin OS=Homo sapiens OX=9606 GN=RDX PE=1 SV=1	0.496514	0.721802	0.18684	0.745197	0.0219265	0.104696	0.00162969	0.122816
P46940	9	7	Ras GTPase-activating-like protein IQGAP1 OS=Homo sapiens OX=9606 GN=IQGAP1 PE=1 SV=1	0.0763615	0.00677636	0.108902	0.0818333	0.00371035	0.00451396	0.00792838	0.106183
P61026;P51153	4	2	Ras-related protein Rab-10 OS=Homo sapiens OX=9606 GN=RAB10 PE=1 SV=1	0.0486478	0.0124877	0.0473605	0.0528528	0.00183572	0.0108874	0.00149581	0.00820588
Q15907;P62491	3	3	Ras-related protein Rab-11B OS=Homo sapiens OX=9606 GN=RAB11B PE=1 SV=4	0.294704	0.138518	0.259969	0.216468	0.0104639	0.0384635	0.00828242	0.0896932
P51149	10	8	Ras-related protein Rab-7a OS=Homo sapiens OX=9606 GN=RAB7A PE=1 SV=1	0.0628995	0.0845128	0.0611639	0.134506	0.00297655	0.0418892	0.000185832	0.137125
P61224;A6NIZ1;P62834	9	8	Ras-related protein Rap-1b OS=Homo sapiens OX=9606 GN=RAP1B PE=1 SV=1	0.120565	0.174755	0.130406	0.351482	0.00520671	0.0816554	0.0016968	0.126672
P08134;P61586;P62745	4	4	Rho-related GTP-binding protein RhoC OS=Homo sapiens OX=9606 GN=RHOC PE=1 SV=1	0.105732	0.168879	0.117828	0.294386	0.00246959	0.0780727	0.00357498	0.0948607
Q5TZA2	6	4	Rootletin OS=Homo sapiens OX=9606 GN=CROCC PE=1 SV=1	0.0456506	0.0108052	0.054461	0.0319162	0.00261638	0.00900339	0.00210281	0.0108359
P02787	30	25	Serotransferrin OS=Homo sapiens OX=9606 GN=TF PE=1 SV=3	0.2964	1.05735	0.218734	1.28862	0.0279648	0.404228	0.0097373	0.158544
P02768	64	62	Serum albumin OS=Homo sapiens OX=9606 GN=ALB PE=1 SV=2	8.75891	13.6856	2.35331	15.7809	0.1338	2.97474	0.0168852	4.6352
P05023;P54707	26	15	Sodium/potassium-transporting ATPase subunit alpha-1 OS=Homo sapiens OX=9606 GN=ATP1A1 PE=1 SV=1	0.351131	0.710386	0.343037	0.628166	0.00765275	0.0254876	0.00417628	0.0470093
P50993;Q13733	13	5	Sodium/potassium-transporting ATPase subunit alpha-2 OS=Homo sapiens OX=9606 GN=ATP1A2 PE=1 SV=1	0.122531	0.330024	0.119509	0.406825	0.00196355	0.138328	0.00240758	0.0596737
P13637	14	3	Sodium/potassium-transporting ATPase subunit alpha-3 OS=Homo sapiens OX=9606 GN=ATP1A3 PE=1 SV=3	0.130682	0.275383	0.0477708	0.198817	0.00947912	0.0496959	0.00457219	0.108954
P54709	6	6	Sodium/potassium-transporting ATPase subunit beta-3 OS=Homo sapiens OX=9606 GN=ATP1B3 PE=1 SV=1	0.127604	0.071647	0.142601	0.155512	0.00450275	0.0354321	0.00564348	0.0252804
P11166	5	4	Solute carrier family 2_ facilitated glucose transporter member 1 OS=Homo sapiens OX=9606 GN=SLC2A1 PE=1 SV=2	0.156805	0.228764	0.162347	0.32967	0.00253632	0.0101025	0.00387987	0.0698268
P31948	2	2	Stress-induced-phosphoprotein 1 OS=Homo sapiens OX=9606 GN=STIP1 PE=1 SV=1	0.0473387	0.158469	0.0486501	0.237966	0.00195503	0.14894	0.00266445	0.0351217
P21579	5	4	Synaptotagmin-1 OS=Homo sapiens OX=9606 GN=SYT1 PE=1 SV=1	0.0424547	0.125819	0.0572937	0.134561	0.00184627	0.0450227	0.00246539	0.02313
O00560	11	11	Syntenin-1 OS=Homo sapiens OX=9606 GN=SDCBP PE=1 SV=1	0.387578	0.987334	0.368886	1.52596	0.00816364	0.166251	0.0204713	0.47258
P17987	9	8	T-complex protein 1 subunit alpha OS=Homo sapiens OX=9606 GN=TCP1 PE=1 SV=1	0.0548721	0.0312922	0.066418	0.0466862	0.00178726	0.00776006	0.00139218	0.0183277
P50991	6	5	T-complex protein 1 subunit delta OS=Homo sapiens OX=9606 GN=CCT4 PE=1 SV=4	0.0364767	0.00884138	0.0470355	0.0354236	0.00245987	0.0030787	0.00289907	0.0120101
P50990	14	11	T-complex protein 1 subunit theta OS=Homo sapiens OX=9606 GN=CCT8 PE=1 SV=4	0.434479	0.676207	0.0946485	0.9119	0.0252886	0.12655	0.0172224	0.286147
P02786	13	12	Transferrin receptor protein 1 OS=Homo sapiens OX=9606 GN=TFRC PE=1 SV=2	0.164612	0.265036	0.18481	0.312233	0.00702186	0.190294	0.00509573	0.0604043
P29401	6	6	Transketolase OS=Homo sapiens OX=9606 GN=TKT PE=1 SV=3	0.343978	0.622418	0.312533	0.325229	0.0146975	0.154378	0.014212	0.104933
P60174	13	10	Triosephosphate isomerase OS=Homo sapiens OX=9606 GN=TPI1 PE=1 SV=3	0.0841256	0.201266	0.0698382	0.442045	0.0020835	0.0746273	0.000442391	0.149759
P68366	10	2	Tubulin alpha-4A chain OS=Homo sapiens OX=9606 GN=TUBA4A PE=1 SV=1	0.00750035	0	0.0183111	0.0349041	0.000909943	0	0.00187066	0.0452825
P07437;Q9H4B7	20	3	Tubulin beta chain OS=Homo sapiens OX=9606 GN=TUBB PE=1 SV=2	0.0583657	0.0462232	0.0604955	0.0658186	0.00229215	0.0288514	0.00138637	0.0165092
Q13509	12	3	Tubulin beta-3 chain OS=Homo sapiens OX=9606 GN=TUBB3 PE=1 SV=2	0.111534	0.195172	0.0713812	0.099327	0.00405404	0.0242444	0.00269319	0.0497627
P62987;P0CG47;P0CG48;P62979	8	6	Ubiquitin-60S ribosomal protein L40 OS=Homo sapiens OX=9606 GN=UBA52 PE=1 SV=2	0.439062	1.7741	0.690963	1.11659	0.00060496	0.134468	0.025705	0.0392682
P02774	12	11	Vitamin D-binding protein OS=Homo sapiens OX=9606 GN=GC PE=1 SV=2	0.159746	0.177515	0.164757	0.263323	0.013021	0.110851	0.0109566	0.0287691
P04004	9	9	Vitronectin OS=Homo sapiens OX=9606 GN=VTN PE=1 SV=1	0.421808	0.127117	0.41981	0.195368	0.00248616	0.0349076	0.0048748	0.0270978
P04275	34	32	von Willebrand factor OS=Homo sapiens OX=9606 GN=VWF PE=1 SV=4	0.934913	0.290498	0.168467	0.232246	0.0291954	0.053732	0.00373047	0.0772713
P16989	2	2	Y-box-binding protein 3 OS=Homo sapiens OX=9606 GN=YBX3 PE=1 SV=4	0.00620659	0.0752908	0.00499384	0.0319263	0.000661464	0.0142855	0.000789644	0.0292551
Q5T200	3	2	Zinc finger CCCH domain-containing protein 13 OS=Homo sapiens OX=9606 GN=ZC3H13 PE=1 SV=1	0.00884101	0.0234691	0.00148744	0.111892	0.00171136	0.0258764	0.000252485	0.0195361

## Sheet: FigureS3 (Liposomes)
				Average in %				Standard deviation
				Sample				Sample
				33%DOPE-PC	5%DOPE-PC	33%DOPE+PC	33%DOPE+PC	33%DOPE-PC	5%DOPE-PC	33%DOPE+PC	33%DOPE+PC
Accession	Peptide count	Unique peptides	Description	n=3	n=3	n=3	n=3
P27037	4	2	Activin receptor type-2A OS=Homo sapiens OX=9606 GN=ACVR2A PE=1 SV=1	0.000434437	0.448783	0.29463	0.3307	0.000614387	0.010121	0.00866005	0.0462086
P02763	3	2	Alpha-1-acid glycoprotein 1 OS=Homo sapiens OX=9606 GN=ORM1 PE=1 SV=1	0.241511	0.350117	0.372294	0.121454	0.00920828	0.00577529	0.00731254	0.0170446
P01009	10	10	Alpha-1-antitrypsin OS=Homo sapiens OX=9606 GN=SERPINA1 PE=1 SV=3	0.519391	0.983549	0.603448	0.503592	0.178921	0.00735042	0.0171305	0.018438
P01023	19	19	Alpha-2-macroglobulin OS=Homo sapiens OX=9606 GN=A2M PE=1 SV=3	0.226487	0.7308	0.515147	0.730211	0.0682046	0.0112135	0.00734535	0.0112629
P02647	5	5	Apolipoprotein A-I OS=Homo sapiens OX=9606 GN=APOA1 PE=1 SV=1	0.124369	2.24182	0.146642	0.172204	0.011972	0.0181283	0.00098893	0.00342093
P04114	114	104	Apolipoprotein B-100 OS=Homo sapiens OX=9606 GN=APOB PE=1 SV=2	7.35845	5.3909	5.93355	12.6129	0.129088	0.124542	0.0324381	0.22942
P02649	10	9	Apolipoprotein E OS=Homo sapiens OX=9606 GN=APOE PE=1 SV=1	0.186298	0.570863	0.127475	0.525951	0.0795552	0.0122311	0.00365763	0.0147524
P08519	18	17	Apolipoprotein(a) OS=Homo sapiens OX=9606 GN=LPA PE=1 SV=1	1.31741	1.46922	0.717601	5.30294	0.0233212	0.0178269	0.00697292	0.0909086
P04003	11	9	C4b-binding protein alpha chain OS=Homo sapiens OX=9606 GN=C4BPA PE=1 SV=2	0.321039	0.151137	0.698597	0.131654	0.00662531	0.0090026	0.117356	0.00101186
Q96ST8	2	2	Centrosomal protein of 89 kDa OS=Homo sapiens OX=9606 GN=CEP89 PE=1 SV=3	2.01189	1.19325	1.6327	4.65971	0.372362	0.0177146	0.021725	0.041283
P17538;Q6GPI1	2	2	Chymotrypsinogen B OS=Homo sapiens OX=9606 GN=CTRB1 PE=2 SV=2	0.000245856	0.084765	0.846723	0.11235	0.000347693	0.0145734	0.0624777	0.106105
P10909	7	6	Clusterin OS=Homo sapiens OX=9606 GN=CLU PE=1 SV=1	0.401366	0.639722	0.247638	0.611753	0.0659984	0.00601631	0.0116334	0.0493707
P01024	48	46	Complement C3 OS=Homo sapiens OX=9606 GN=C3 PE=1 SV=2	1.25046	0.818334	0.485049	0.752361	0.11835	0.00421612	0.00782193	0.0191286
Q9NUL3	4	2	Double-stranded RNA-binding protein Staufen homolog 2 OS=Homo sapiens OX=9606 GN=STAU2 PE=1 SV=2	4.8829	3.35464	4.28848	14.5684	0.0246905	0.0469256	0.0162242	0.203254
P02675	9	9	Fibrinogen beta chain OS=Homo sapiens OX=9606 GN=FGB PE=1 SV=2	0.820947	0.944451	0.581321	0.617533	0.0595306	0.00980192	0.00338704	0.0291789
P02679	2	2	Fibrinogen gamma chain OS=Homo sapiens OX=9606 GN=FGG PE=1 SV=3	0.248193	0.588847	0.156335	0.268852	0.0122344	0.00153743	0.00249984	0.030344
P14136	4	3	Glial fibrillary acidic protein OS=Homo sapiens OX=9606 GN=GFAP PE=1 SV=1	1.51952	0.610782	0.530936	0.593991	0.0811119	0.0155089	0.0134901	0.0207131
Q8IYK8	3	3	GTP-binding protein REM 2 OS=Homo sapiens OX=9606 GN=REM2 PE=1 SV=2	0.386547	0.493581	0.378603	0.540524	0.012877	0.0150791	0.00901364	0.0238678
P00738;P00739	14	12	Haptoglobin OS=Homo sapiens OX=9606 GN=HP PE=1 SV=1	0.395845	0.469729	0.620354	0.404427	0.0969442	0.00790546	0.00452861	0.0076501
P02790	6	6	Hemopexin OS=Homo sapiens OX=9606 GN=HPX PE=1 SV=2	0.194719	0.517622	0.410106	0.147788	0.0104116	0.00643262	0.0140046	0.011038
P0DOX5;P01857	11	3	Immunoglobulin gamma-1 heavy chain OS=Homo sapiens OX=9606 PE=1 SV=2	3.36593	4.00921	2.71298	1.85189	0.0619761	0.039213	0.078118	0.0382754
P01876;P01877;P0DOX2	8	8	Immunoglobulin heavy constant alpha 1 OS=Homo sapiens OX=9606 GN=IGHA1 PE=1 SV=2	0.448287	0.819979	0.445866	0.454473	0.0360383	0.00951152	0.00643775	0.0105012
P01859	9	3	Immunoglobulin heavy constant gamma 2 OS=Homo sapiens OX=9606 GN=IGHG2 PE=1 SV=2	6.83319	5.09879	4.68828	9.152	0.069839	0.0503084	0.116026	0.132562
P01860	11	4	Immunoglobulin heavy constant gamma 3 OS=Homo sapiens OX=9606 GN=IGHG3 PE=1 SV=2	0.0492076	0.161698	0.0813035	0.0343179	0.0130606	0.00158779	0.00103314	0.00229484
P01871	13	2	Immunoglobulin heavy constant mu OS=Homo sapiens OX=9606 GN=IGHM PE=1 SV=4	0.674073	0.883211	0.406547	0.794977	0.00547944	0.00695256	0.0105511	0.0138047
P01834;P0DOX7	6	6	Immunoglobulin kappa constant OS=Homo sapiens OX=9606 GN=IGKC PE=1 SV=2	10.3382	11.1612	14.5005	7.54736	1.43059	0.493005	0.315522	0.714696
P0DOY2;P0DOY3;P0CF74	7	2	Immunoglobulin lambda constant 2 OS=Homo sapiens OX=9606 GN=IGLC2 PE=1 SV=1	0.536537	0.7115	0.312281	0.340388	0.00614638	0.00265413	0.00395034	0.0089833
A0M8Q6	5	3	Immunoglobulin lambda constant 7 OS=Homo sapiens OX=9606 GN=IGLC7 PE=1 SV=3	0.260619	0.738221	0.175282	0.185036	0.00764027	0.0693416	0.00302008	0.00240343
P0DOX6	13	2	Immunoglobulin mu heavy chain OS=Homo sapiens OX=9606 PE=1 SV=2	0.678081	0.90858	0.614639	0.961273	0.0471899	0.00527385	0.00381389	0.00706466
Q2T9L4	2	2	Inhibitory synaptic factor 1 OS=Homo sapiens OX=9606 GN=INSYN1 PE=1 SV=1	0.012627	0.807269	0.865262	0.0723402	0.00572464	0.0112157	0.0153886	0.0753939
Q8IU54	2	2	Interferon lambda-1 OS=Homo sapiens OX=9606 GN=IFNL1 PE=1 SV=1	7.79307	6.69899	7.97143	5.85818	0.0743224	0.299421	0.058509	0.0816481
Q9Y618;P18615;Q6UN15	3	2	Nuclear receptor corepressor 2 OS=Homo sapiens OX=9606 GN=NCOR2 PE=1 SV=3	0.331555	0.141461	0.0701823	0.052764	0.00361387	0.000313325	0.00199868	0.0027599
Q9BRQ0	2	2	Pygopus homolog 2 OS=Homo sapiens OX=9606 GN=PYGO2 PE=1 SV=2	0.457991	0.874825	0.402152	2.94799	0.0603927	0.0435426	0.0477577	0.262474
Q7KZI7	2	2	Serine/threonine-protein kinase MARK2 OS=Homo sapiens OX=9606 GN=MARK2 PE=1 SV=2	1.18413	1.38935	1.04131	1.00284	0.127531	0.0302502	0.00526264	0.0440427
Q96Q15;Q6P435	5	4	Serine/threonine-protein kinase SMG1 OS=Homo sapiens OX=9606 GN=SMG1 PE=1 SV=3	0.0175018	0.171383	0.0154105	0.0203832	0.00176081	0.0012709	0.00129653	0.00607322
P02787	29	28	Serotransferrin OS=Homo sapiens OX=9606 GN=TF PE=1 SV=3	1.78172	2.09608	1.77199	1.37212	0.0492386	0.00947877	0.0340623	0.0250976
P02768	53	51	Serum albumin OS=Homo sapiens OX=9606 GN=ALB PE=1 SV=2	42.5248	39.865	43.165	21.6294	1.30261	0.358962	0.147188	0.25849
Q8N412	2	2	Sperm-tail PG-rich repeat-containing protein 2 OS=Homo sapiens OX=9606 GN=STPG2 PE=2 SV=1	0.173725	0.130278	0.0406735	0.261323	0.0901001	0.0150988	0.00317418	0.0158796
Q86Y25	2	2	Zinc finger protein 354C OS=Homo sapiens OX=9606 GN=ZNF354C PE=1 SV=1	0.124575	1.24729	1.11613	1.74975	0.00539992	0.0468745	0.0477048	0.261715
P25311	3	3	Zinc-alpha-2-glycoprotein OS=Homo sapiens OX=9606 GN=AZGP1 PE=1 SV=2	0.00617982	0.0327724	0.0151327	0.00199351	0.00365237	0.000166018	0.00164002	0.000939357

## Sheet: TableS2 (neg.control)
				Average in %	Standard deviation
				neg.control	neg.control
Accession	Peptide count	Unique peptides	Description	n=3
P02647	3	3	Apolipoprotein A-I OS=Homo sapiens OX=9606 GN=APOA1 PE=1 SV=1	1.04644	0.0199316
P10909	4	3	Clusterin OS=Homo sapiens OX=9606 GN=CLU PE=1 SV=1	1.11567	0.0163809
P01876	4	4	Immunoglobulin heavy constant alpha 1 OS=Homo sapiens OX=9606 GN=IGHA1 PE=1 SV=2	1.91508	0.0590468
P01857;P0DOX5	5	2	Immunoglobulin heavy constant gamma 1 OS=Homo sapiens OX=9606 GN=IGHG1 PE=1 SV=1	4.9615	0.117017
P01871;P0DOX6	14	14	Immunoglobulin heavy constant mu OS=Homo sapiens OX=9606 GN=IGHM PE=1 SV=4	39.3983	0.183746
P01834;P0DOX7	6	6	Immunoglobulin kappa constant OS=Homo sapiens OX=9606 GN=IGKC PE=1 SV=2	24.6741	0.265733
B9A064;P0CG04;P0DOX8;P0DOY2;P0DOY3;P0CF74;A0M8Q6	3	3	Immunoglobulin lambda-like polypeptide 5 OS=Homo sapiens OX=9606 GN=IGLL5 PE=2 SV=2	9.92812	0.285535
P02768	22	22	Serum albumin OS=Homo sapiens OX=9606 GN=ALB PE=1 SV=2	16.9608	0.213361
